# Supplementary material for: Combined Casein Kinase II inhibition and epigenetic modulation in acute B-lymphoblastic leukemia
Source: BMC Cancer. 2019 Mar 6;19:202. doi: 10.1186/s12885-019-5411-0 (PMC6404304; doi:10.1186/s12885-019-5411-0)
Supplement: Supplementary file 6 — Table S5. List of genes that were hypomethylated after CX-4945 incubation (FC<0.25) compared to controls. (XLSX 11 kb) [file 12885_2019_5411_MOESM6_ESM.xlsx]

## Sheet: Tabelle1
Supplemental Table 4: List of genes that were hypomethylated after CX-4945 incubation (FC<0.25) compared to controls.
Gene	CX-4945_vs_Control_FC
EPB41L2	0.0517457
DNM3	0.0587869
SF1	0.0833169
TRIP13	0.0837008
ZNF639	0.102298
ANKRD52	0.127935
VOPP1	0.133959
KIAA0240	0.146436
RPS6KA2	0.171491
C1orf25	0.174223
TMEM110	0.175521
TMEM177	0.181397
ZNF600	0.183086
SNX13	0.184295
PREPL	0.191857
ABT1	0.193155
MFAP3	0.193546
DKFZp686O24166	0.194676
MMACHC	0.194927
UPP1	0.198708
PRDX5	0.199325
RBMXL1	0.204768
FBXO5	0.207468
BAT3	0.207733
RBM6	0.21101
BACH2	0.212135
PPM1G	0.212631
PRPF18	0.213905
NNT	0.214379
PTPRZ1	0.215402
PKIB	0.220424
NAAA	0.221061
KRIT1	0.222925
RP11-527D7.1	0.223116
WDR3	0.226168
ASPM	0.226361
BAT3	0.228653
STK17A	0.234836
RCC2	0.235379
SNORD42B	0.235969
HIF1A	0.239646
HIST1H4L	0.239844
PNRC1	0.24114
C8orf88	0.242684
ASNSD1	0.244291
ZCCHC4	0.245073
CEBPZOS	0.246258
BDNFOS	0.248848
C10orf131	0.248995
CBR4	0.248996
DYNC2H1	0.249054
UBN1	0.249686
WARS2	0.249698
LOC728875	0.249992
