# Supplementary material for: Combined Casein Kinase II inhibition and epigenetic modulation in acute B-lymphoblastic leukemia
Source: BMC Cancer. 2019 Mar 6;19:202. doi: 10.1186/s12885-019-5411-0 (PMC6404304; doi:10.1186/s12885-019-5411-0)
Supplement: Supplementary file 7 — Table S6. List of genes that were hypomethylated after combined CX-4945 and DEC incubation (FC<0.25) compared to controls. (XLSX 48 kb) [file 12885_2019_5411_MOESM7_ESM.xlsx]

## Sheet: Tabelle1
Supplemental Table 5: List of genes that were hypomethylated after combined CX-4945 and DEC incubation (FC<0.25) compared to controls.
Gene	CX+DEC_vs_Control_FC
CLMN	0.0382
RLF	0.0511407
MYL6	0.0518827
DRAM1	0.0528879
BACH2	0.0529738
UNC84A	0.0625419
DAAM1	0.0626842
PELP1	0.0633323
TRAPPC9	0.0649441
SYNRG	0.0654591
LRP5	0.0657051
TTLL4	0.0657417
FBL	0.0689154
RAB2A	0.0696041
CSAD	0.0725636
C17orf81	0.0761006
KIAA0895L	0.0818389
CCDC12	0.0851634
C1QL1	0.0867131
GPD1L	0.0881286
MICA	0.0882887
LY6G5C	0.0892885
C6orf147	0.0896992
IGFBP7	0.0897285
TMEM66	0.0928894
MKI67	0.0930439
NEK1	0.0942195
VPS33B	0.0967695
NUDT16L1	0.0967942
GSTCD	0.0969366
AUTS2	0.0969541
CAPN7	0.0986477
COMMD5	0.0987856
NDUFB10	0.0993743
VARS	0.101236
ZMPSTE24	0.101744
CCT3	0.101921
BDNFOS	0.107665
CBR4	0.107829
FKTN	0.108687
WSB1	0.109942
SH3PXD2A	0.110091
SENP1	0.110275
CIC	0.112179
ABHD15	0.11422
BRD8	0.114784
SLC43A1	0.11586
EME1	0.116217
WDR82	0.117761
LINC01572	0.120289
WAC	0.120435
RELT	0.120761
RUFY2	0.120767
DACT3	0.121226
SFXN4	0.121326
ELMOD2	0.121687
ANKRD36B	0.122178
C18orf54	0.122416
ADSS	0.122832
PBXIP1	0.122875
SNRNP48	0.123019
SLC17A5	0.123764
PRMT6	0.123817
TRIM41	0.124916
CHST11	0.125879
ALG8	0.126176
FBXO31	0.12653
NFU1	0.127012
WRNIP1	0.127166
ISOC1	0.127737
CHTOP	0.127889
G3BP2	0.128712
TTC4	0.12889
MICALL1	0.129173
RBM6	0.130015
PFKM	0.130476
VPS52	0.130954
DNAJC30	0.13101
C1orf63	0.131041
ABCF1	0.131769
RNF41	0.132108
ARF4	0.132882
ACCS	0.134433
NDUFS6	0.134455
RUNDC3B	0.134631
KIAA1688	0.135822
RAB3IP	0.135836
EZH2	0.136323
KLHL12	0.136917
RNPC3	0.137189
ZNF487	0.138295
MRPL50	0.138334
ZNF852	0.138572
MYLIP	0.138624
EFCAB6	0.138766
PER1	0.139448
HOXA10	0.139538
RPL23AP7	0.139677
CALM1	0.13978
MGAT1	0.139887
SAAL1	0.140499
DCTN6	0.141258
ETAA1	0.141346
WNK1	0.141591
SRGAP1	0.142298
PAICS	0.142393
CEP63	0.143421
KCNC4	0.143455
FAM45B	0.143518
TNKS2	0.143558
ANXA5	0.143594
VCPKMT	0.143871
RARG	0.143976
CCHCR1	0.144064
C16orf46	0.144277
NCRNA00114	0.144717
PITRM1	0.144956
UNC119B	0.145134
PRICKLE4	0.145329
PMS1	0.145588
ATRN	0.145621
KIAA1712	0.145731
UBXN6	0.146434
C7orf10	0.146656
PAK4	0.147243
ZER1	0.147259
GNAI3	0.147767
TAF5	0.148638
TNKS	0.148704
ZNF389	0.148905
MIR4470	0.149185
PIAS2	0.150178
EPB41L2	0.150277
YARS	0.150569
DCP1B	0.150688
OSBPL2	0.15069
PDE12	0.151392
TSGA14	0.151666
AGPAT1	0.15181
C2CD2L	0.151975
ZNF720	0.152731
ILK	0.152761
HELLS	0.15297
RARS	0.152975
ZMYM5	0.153602
CCDC99	0.153705
LOC647121	0.154052
GCC2	0.154153
ARL8B	0.154303
TNK2	0.154706
HIST1H4F	0.154779
SORCS2	0.154794
TAF11	0.154989
LOC100130987	0.155169
SAMD4A	0.155184
C10orf46	0.155214
ZCCHC4	0.155401
SLC39A13	0.155493
STX6	0.155837
UBXN10	0.155934
PIK3CD	0.155941
MRPL34	0.156043
WDR3	0.156424
RHOT2	0.156702
ECH1	0.156944
C1orf31	0.157139
RPS10	0.15729
RAPGEF6	0.157446
FLYWCH2	0.157526
ACAD10	0.157823
SESN1	0.158111
CDC42EP3	0.158203
CNOT4	0.158237
HLA-B	0.158279
RHEB	0.158315
B4GALT1	0.158503
TIMM44	0.158786
DDAH2	0.158905
TXNDC5	0.159086
PHGDH	0.159145
TMEM74	0.15934
AKAP9	0.159379
SDHB	0.159544
WDR17	0.159841
NCAPG	0.159859
SNRPG	0.15992
TXNRD2	0.159939
RNF141	0.160219
CD83	0.161394
PUS7	0.162065
HNRNPU	0.162114
ATP8A1	0.16245
ZBTB47	0.162535
TOR1A	0.162582
ST5	0.162656
ACACA	0.162667
H6PD	0.162824
MBOAT2	0.162957
RAB27A	0.163054
CTNNBIP1	0.163227
GMPS	0.16348
PYGO2	0.163811
MARVELD1	0.164262
METTL2A	0.164555
ABCF2	0.165084
PIK3CD	0.165129
MAPK8	0.165314
ERCC2	0.165376
POLB	0.165904
JMJD4	0.166426
ARPC1B	0.166562
ATAD3A	0.166807
MTMR9	0.167249
PRDX5	0.167426
NEK8	0.167931
RRP7A	0.168185
PCNX	0.168652
UBTD1	0.168689
TOM1L2	0.168756
MVB12A	0.168971
PRKX	0.169069
RABEP1	0.16913
VDAC2	0.169143
BRP44L	0.169198
CCT8	0.16921
NDE1	0.169239
NCAPG	0.169241
C19orf55	0.169372
NUDT1	0.169459
FADS2	0.169543
ATPIF1	0.169737
TMC6	0.170165
IPO13	0.170483
TTYH2	0.170611
LINC01229	0.170792
TEC	0.171097
TMEM194A	0.171298
PLD3	0.171459
ARPC2	0.171729
ST6GAL1	0.171843
PARP3	0.172021
ABCA7	0.172271
RASSF5	0.172331
PRKCE	0.172446
UBR2	0.172853
INTS1	0.173032
SAMD15	0.173187
INO80E	0.173325
RPL23AP53	0.173366
EFCAB5	0.173387
NUCB1	0.173462
MSH5	0.173603
MSI2	0.173675
MRPS24	0.173725
ALKBH4	0.174025
MDH1B	0.174065
SLC35F5	0.174126
SIN3A	0.17425
PSMG1	0.174286
ACTR3	0.174451
PCYOX1	0.174832
TYW3	0.174927
RMND5A	0.175364
C12orf65	0.175467
LARP1	0.175578
EZR	0.175657
B3GAT3	0.175715
SRPR	0.176156
TRAM2	0.176224
MAPK1	0.176305
ARHGAP11B	0.176432
SPTY2D1	0.176584
FASTK	0.176842
PPFIBP1	0.17725
SPG7	0.177371
PURA	0.177497
KIAA0528	0.177588
PTGES3	0.177635
LDHA	0.177714
BRE-AS1	0.178033
TRMT1	0.178054
MAP2K4	0.178185
LOC100134713	0.178354
STIL	0.178439
POM121C	0.178566
PRMT10	0.178794
PFKFB3	0.178807
HERPUD2	0.178917
HSP90AB1	0.178966
STOM	0.179001
PDE7A	0.179248
ZNF324B	0.179797
GNA12	0.179892
ZNF37A	0.179969
USP53	0.180018
ABCE1	0.180146
ZNF251	0.180255
GABARAP	0.180336
PSMG4	0.180401
VPS25	0.180738
ZNF410	0.180844
OS9	0.180863
LUC7L	0.181188
MAF	0.18145
HIST1H3I	0.181473
RMND1	0.181779
APAF1	0.181843
PTGES3	0.181901
CDK4	0.181929
SLC35B4	0.182033
PHTF2	0.182102
AGBL5	0.183066
MTOR	0.183182
DBN1	0.183517
SF3B2	0.183556
CYBASC3	0.183605
RABIF	0.183682
PLSCR1	0.183837
RP11-42I10.1	0.183872
CCDC126	0.18426
C11orf10	0.184325
LOC492303	0.184337
TMEM85	0.184435
ARHGAP10	0.184611
KDM3A	0.184665
HNRNPD	0.184699
PRDX5	0.185024
AFF1	0.185108
XRRA1	0.185226
DEPDC1B	0.18526
DPEP2	0.185294
INTS8	0.185364
LMO4	0.185609
D2HGDH	0.185642
PSME1	0.18569
PTGER4	0.185815
CSMD3	0.185828
RB1	0.186098
CHAC1	0.186112
ANXA11	0.186146
FLOT1	0.186229
C4orf32	0.186328
FIZ1	0.18644
ATP6V1H	0.186513
ZRSR2	0.186627
TTC4	0.186735
MKRN1	0.186984
PSMA7	0.187144
WDR43	0.187296
LDB1	0.187431
INTS8	0.187525
PFDN6	0.187526
CHURC1	0.187536
GRWD1	0.187752
PRR7	0.187767
PABPC4	0.188233
RP11-317P15.4	0.188272
FBXO38	0.188437
FAM76B	0.188911
DDX6	0.18902
NPIPP1	0.189521
RNF6	0.189723
ENSA	0.190159
POMP	0.190161
TRMT11	0.190177
ARSA	0.190268
ARFGAP2	0.190296
ACOT7	0.190469
SMPDL3A	0.190789
AAAS	0.191033
PNKD	0.191209
LINC-PINT	0.191251
FDPS	0.191266
C7orf23	0.191395
DOPEY1	0.191558
ZNF792	0.191659
RNF125	0.191879
ZNF343	0.191917
SRCIN1	0.191956
DHX16	0.191994
KHDC1	0.192159
POLR2J4	0.192208
ZNF252	0.192228
MYBL2	0.192311
RNF103	0.192458
MLXIP	0.192743
ZFP36	0.192938
SNF8	0.193107
ACTG1	0.193148
HIST1H4B	0.193492
MAD1L1	0.193636
KDM4C	0.193838
SUMF1	0.19388
LOC645323	0.193954
SMARCD2	0.193989
RNU5D	0.194329
GAA	0.194423
PPP1R14B	0.194579
PPT2	0.194662
AP2M1	0.194728
SMARCD1	0.194767
GTF2I	0.194956
AKIRIN2	0.195114
TIRAP	0.195196
ZFP64	0.195353
RPL28	0.195363
GFER	0.195624
YY1AP1	0.195814
UBE2N	0.196372
ZFYVE19	0.196485
KCTD15	0.196836
SND1	0.196843
ALG11	0.196934
ARCN1	0.196946
IRF1	0.197008
TBC1D16	0.197026
MTHFR	0.197051
EPB41	0.197395
AFF1	0.197419
STARD7	0.197592
PTPN4	0.197728
FAM82B	0.197834
SKA1	0.19787
DLEU2	0.197896
PDGFA	0.197908
ACBD7	0.198144
ZNF142	0.198161
PHTF2	0.198228
SYF2	0.198311
MAGOH	0.198316
CDK16	0.198447
CLU	0.198601
RAB3IP	0.198629
USP8	0.198694
PROSC	0.198696
RBM23	0.198726
RFC3	0.198803
TBCD	0.19885
POFUT1	0.198865
SMARCAL1	0.198886
CPSF4	0.199132
FZD9	0.199351
SLC12A6	0.199355
MAP3K5	0.199427
ZSWIM5	0.199998
C14orf2	0.20007
LRRC16A	0.200324
NEK11	0.200573
KIAA1586	0.200717
NANP	0.201026
C22orf32	0.201051
MRPL10	0.201107
PSMG4	0.201204
CUL7	0.201213
SACM1L	0.201366
MICA	0.2014
RABGEF1	0.201472
HMMR	0.201512
NCAPG2	0.201577
ATP8B2	0.201581
ST6GALNAC3	0.201792
REV1	0.201856
C10orf114	0.201944
WDR90	0.201987
MIR548N	0.201996
FAM46A	0.202029
CCDC42	0.202161
SEC24B	0.202288
INCA1	0.202409
GABARAPL1	0.202445
BCAR3	0.202648
PLK4	0.202739
SATB2	0.202855
ATXN10	0.203173
MVD	0.203298
PIK3C2A	0.20352
STARD4	0.203578
RP11-1055B8.6	0.203676
SLC1A5	0.203693
ZNF175	0.203705
TCEANC	0.203847
MFI2	0.203868
TMEM208	0.203933
DENND3	0.20394
NMT2	0.203949
MAX	0.204028
GPATCH4	0.204038
CCDC60	0.204103
FAM36A	0.204137
ZRSR2	0.204184
NUMB	0.204188
PABPN1	0.20419
LRRC48	0.204207
PDS5A	0.204234
TOM1L2	0.20439
CACYBP	0.20452
MCM6	0.204549
PGM2L1	0.20455
UTP3	0.204704
ARIH2	0.204834
RP11-6F2.5	0.204928
U6	0.204982
BMP4	0.205047
PYCRL	0.205142
PPP3CA	0.205357
RFK	0.205487
BCAP29	0.205497
C17orf49	0.20573
POMGNT1	0.205763
AUTS2	0.205764
MRPL3	0.206014
SNAPC2	0.206132
CD63	0.206137
ATP5F1	0.206144
RNF40	0.206147
MXD1	0.206224
CDK2AP2	0.206268
RAB39	0.206645
ELOVL1	0.206657
SNORD46	0.206699
RABGAP1	0.206722
JDP2	0.207039
RFK	0.207079
EPHB2	0.20715
SMC4	0.207175
THSD1P	0.207295
RFC3	0.207368
NOL11	0.207692
GNB2	0.207843
MTRR	0.207941
RP4-536B24.4	0.207959
PYCR2	0.207971
AURKA	0.207973
PDHB	0.208027
DDX58	0.208131
ZNF202	0.208163
FLII	0.208164
KIAA1949	0.208199
LOC100289341	0.208213
SNRPB2	0.208308
FAM134A	0.208399
TNFRSF11B	0.208478
PPP4R3B	0.208539
RP11-129J12.2	0.208601
RAB26	0.208673
C1orf83	0.208728
MAPRE1	0.208794
TRIM56	0.208798
C17orf53	0.208981
G3BP1	0.209028
SNAPC3	0.209084
SCAND3	0.209101
TMEM185B	0.209238
DNAJA1	0.209362
DNAJA2	0.209395
GLI1	0.2095
TRIM41	0.209757
LRBA	0.209807
FAM76A	0.209925
ZKSCAN4	0.210135
ZBTB12	0.210315
RAB2B	0.21033
TOB1	0.21038
CNTN5	0.210444
C8orf59	0.21045
DUSP18	0.210472
EXOC3	0.210499
PNPT1	0.210508
C21orf59	0.210541
FZD5	0.210921
ZNF703	0.210939
RPL18	0.211012
RP11-120J1.1	0.211109
PDLIM7	0.211158
HELQ	0.211202
EHMT2	0.211271
ZZEF1	0.21131
NEK9	0.211381
SHARPIN	0.21142
TYW5	0.211472
RAB9A	0.21153
C7orf55	0.211541
C2orf68	0.21163
GPSM3	0.211679
NBN	0.211689
LRIG1	0.211846
CAP1	0.211848
MIR933	0.211927
FBXO11	0.211972
FKBP5	0.211987
MST1	0.212205
FAM82B	0.212281
DEM1	0.212377
POU3F3	0.212546
GATAD2B	0.212647
FGFRL1	0.212885
HNRNPA1L2	0.212911
EPDR1	0.212927
PDCD2L	0.212945
SLC4A8	0.21307
GAMT	0.213179
MAP1S	0.213369
PGM1	0.213395
KRIT1	0.213463
PFKP	0.213632
UHRF2	0.213746
GSR	0.213755
SETD5	0.213781
PPP2R4	0.213791
TAPBP	0.213815
CYP2R1	0.21403
ANKRD34A	0.214038
LMBR1	0.214045
FES	0.214048
FITM2	0.214057
KBTBD8	0.21408
HDHD2	0.214082
ITPK1	0.21418
RASSF4	0.214192
RPL30	0.214249
MGAT1	0.214276
ARL5A	0.214279
TSPAN3	0.214319
GTPBP5	0.214453
MBOAT7	0.214453
ARFGAP1	0.214468
DDX49	0.214542
KIAA0913	0.214586
TMEM206	0.214609
ZFYVE16	0.21463
ZSCAN5A	0.21464
RFTN1	0.214786
BCL2L13	0.214889
NEU3	0.214966
RAD17	0.215003
GMPR2	0.215016
LOC100272217	0.21502
ASNS	0.215157
RP4-773N10.6	0.215242
SAP130	0.215388
RNF181	0.215525
SNX14	0.215568
HEATR5A	0.215673
IKZF1	0.21577
RAB40C	0.215831
ZNF566	0.215834
HNRNPF	0.215909
PRKAR1A	0.215971
C3orf64	0.216038
SPATA6	0.216056
RRAGC	0.216256
FADS2	0.216301
GMNN	0.216305
CEP63	0.216314
ZFAND2A	0.216401
ANAPC4	0.216566
BZW2	0.216623
SLC35B3	0.216848
PHTF2	0.216899
ALS2CL	0.216933
C14orf1	0.216968
CAMK4	0.217269
TMEM203	0.217281
OGG1	0.21731
TMEM9B	0.217321
KIAA0892	0.217328
ANP32A	0.217472
MRPL35	0.217489
COPS5	0.217518
TIPRL	0.21772
NAA20	0.217731
SOCS1	0.21779
STL	0.218026
COMMD9	0.218096
USP14	0.218115
C17orf90	0.218207
RBPJ	0.218223
PAX6	0.218241
NUP153	0.218507
DENND1B	0.218568
TMEM80	0.2186
TBCA	0.218688
CALM3	0.218889
MCCC1	0.21895
PRMT3	0.219133
ORMDL2	0.219161
CTDSPL2	0.219465
NUF2	0.219474
PRICKLE1	0.219529
GLI3	0.219645
SNHG8	0.219683
SLC1A4	0.21974
HDAC7	0.219766
USP30	0.219784
ZMYM1	0.219785
ENOPH1	0.219829
SLC38A9	0.219885
ZNF546	0.219959
FOSL1	0.220035
ACAD9	0.220077
CERS6	0.220112
C14orf2	0.220125
MAP3K8	0.220188
SLC43A1	0.220229
TEX261	0.220352
C4orf10	0.220423
TNFRSF1B	0.220563
FNTB	0.220588
ST3GAL3	0.220618
C3orf57	0.220793
RSPO3	0.220931
TRAF6	0.220993
TSGA14	0.221002
TMEM11	0.221033
HLA-DPA1	0.221052
AEN	0.221067
ALG5	0.22112
ATP5S	0.221137
HDGFRP3	0.221161
VPS53	0.221189
DHX16	0.221292
ERCC4	0.221352
PLEKHG3	0.221411
CDV3	0.22143
C18orf21	0.22143
GLUD1P7	0.221439
LOC283663	0.221487
EXOC6	0.2215
BRD2	0.221707
C14orf142	0.221767
FANCG	0.221823
FN3KRP	0.221825
MELK	0.221898
RPL39L	0.221926
DESI2	0.221936
MTPAP	0.221953
TNFRSF21	0.221977
AC007405.4	0.22199
ELAC2	0.222001
TRAF6	0.222006
CCDC88C	0.222016
RP11-396O20.1	0.222052
TSNAX-DISC1	0.222403
C10orf26	0.222527
INPP5A	0.222616
RGL2	0.222723
GFER	0.222808
LUC7L3	0.222811
MINA	0.222822
ZBTB45	0.222864
SNRNP25	0.222885
PANK4	0.223061
BMP4	0.223206
CLASP1	0.223229
BCL2L11	0.223247
POMK	0.223275
TMEM198	0.223285
TMED1	0.223291
RRS1	0.22351
ZNF207	0.223537
SERAC1	0.223592
BANF1	0.22367
GPN1	0.22374
WHAMM	0.223756
RAB8B	0.223757
PRDX6	0.223774
SLC39A9	0.223789
LIN54	0.223798
AKAP12	0.223829
DENND3	0.22384
C10orf79	0.223911
TCEANC	0.223932
ABT1	0.22398
EHD1	0.224018
DPYSL3	0.224045
VPS45	0.22414
AMDHD1	0.224201
TP53BP1	0.22422
LRTOMT	0.224303
ZNF323	0.224311
RRAGC	0.224453
PTGES2	0.224475
ASB1	0.224666
FANCD2	0.224752
SLC29A1	0.224765
CETN3	0.224779
SENP1	0.224826
NCRNA00081	0.224877
MAD1L1	0.224898
ILF3	0.225087
MOBKL3	0.225135
AKR7A2	0.225143
RNF168	0.225172
WBP4	0.225367
WDR1	0.225378
C6orf114	0.225379
SCN2B	0.225437
HNRPDL	0.225479
PTGES3	0.225509
DOLK	0.225603
HSDL2	0.225654
GNL2	0.225757
EFR3B	0.22576
HIST1H4B	0.225772
NELFB	0.225774
JUN	0.225865
WDR82	0.225871
RAB11B	0.225885
RNF215	0.225995
HIGD1A	0.226029
LOXL3	0.226071
CCL28	0.226311
RFWD2	0.226311
CCDC41	0.226325
ZNF687	0.226401
SCLY	0.226427
WDR38	0.226568
MRPS18B	0.226635
C10orf41	0.226887
NEK9	0.226955
SLC41A1	0.227072
SOX12	0.227081
TBC1D15	0.227137
TOM1L2	0.227145
LOC102723385	0.227182
MYBL2	0.227266
SLC45A4	0.227377
TSSC4	0.227392
PDHB	0.227426
POLS	0.227443
USP12-AS2	0.227501
BACH2	0.227603
LONRF1	0.227605
MED15	0.22773
PMVK	0.227752
USP39	0.227803
TBPL1	0.227818
U2AF2	0.227836
SMAD7	0.227867
E2F3	0.228097
WDR18	0.228165
EMB	0.228167
TTC14	0.228204
LHPP	0.228284
GRRP1	0.22834
YLPM1	0.228402
HLA-F	0.228502
BLOC1S2	0.228513
MIR7-3	0.228574
CCDC137	0.228751
OSM	0.228753
ARMC2	0.228831
KCNC4	0.228872
MIR2110	0.228909
TBCE	0.228939
HSDL1	0.228969
NPM3	0.22898
AHDC1	0.228999
SPC24	0.229045
RBAK	0.229137
NDUFA7	0.229149
PSMF1	0.229213
SPRYD3	0.229241
CLDN15	0.229365
CSDA	0.229609
MTA2	0.229678
PFKFB3	0.229798
CRLF1	0.2298
C11orf91	0.229836
B3GALNT2	0.229932
ANKRD26	0.230008
FLJ37453	0.230034
COPS6	0.230042
CDH3	0.230127
GFOD2	0.230295
CNO	0.230435
SPRY1	0.230439
C5orf45	0.230604
RASSF10	0.230635
ACOT11	0.23064
BAG5	0.230682
CHMP5	0.230736
LEF1-AS1	0.230886
POLR2A	0.230922
NET1	0.231015
MBNL1	0.231203
GATAD1	0.231216
USP36	0.231243
CRTC2	0.231388
SNX27	0.231511
COQ10B	0.231527
ATF6	0.231533
PGD	0.231553
LAPTM4A	0.231574
LOC728554	0.231606
PHF15	0.231618
IFNGR2	0.23171
SOS2	0.231741
ZNF222	0.231796
ZYX	0.231847
SNTG2	0.231935
PHAX	0.231969
LASS5	0.23212
MIR152	0.232155
PPP2R2B	0.232158
SIP1	0.232172
PRIC285	0.23219
C20orf103	0.232191
MYLIP	0.232202
YME1L1	0.232244
RABIF	0.232321
DYNC1I2	0.232345
C17orf96	0.232424
UTP23	0.232458
ICMT	0.232488
TRABD	0.23253
TUBA1B	0.232653
HNRNPK	0.232715
CALY	0.232782
ZNF143	0.232846
USP12	0.232905
KIF20B	0.232911
PCNX	0.232939
PPRC1	0.233093
FDFT1	0.23327
PPIL5	0.233358
TECPR1	0.233397
KDM2B	0.233408
LANCL1	0.233514
NAA25	0.23354
TTC31	0.233545
DUSP18	0.23359
SHFM1	0.233598
ZNF747	0.233624
ZBTB45	0.233642
AP006216.12	0.233744
CTDSP1	0.233768
MMAB	0.233781
PPRC1	0.233822
NCAPD3	0.233842
STIM2	0.233976
ZMYM6NB	0.234027
SRC	0.234201
SUMF2	0.23426
VCAN	0.234365
TSNAXIP1	0.234373
ICAM1	0.234411
DLG4	0.23442
HECTD4	0.234431
PHF1	0.23446
TRAPPC1	0.234509
ACVR2A	0.234561
SYNRG	0.234622
C20orf72	0.234667
FBN2	0.234678
TBK1	0.234708
INCA1	0.234811
TRIM39	0.234819
FLJ39582	0.234841
POLRMT	0.234947
ANKRD37	0.23495
NOM1	0.235084
PTPN9	0.235138
H3F3B	0.235161
PEX5	0.235163
SPHK2	0.235214
CTH	0.235504
SFI1	0.235547
PRKAG2	0.235618
SLC30A1	0.235634
DDR1	0.235654
PBX4	0.235662
ARHGAP26	0.235731
EIF1AD	0.235733
ITGA2	0.235755
GLYR1	0.235775
PECR	0.235781
RASSF4	0.235813
IFT140	0.235853
ZNF566	0.235865
FLI1	0.23595
FAF1	0.235968
TARBP2	0.235975
PCM1	0.235981
BOD1	0.236101
PSMC4	0.236168
GLS	0.236245
PDK1	0.236284
RP11-410N8.1	0.236438
UBE2J1	0.236617
IFRD1	0.236636
HIST1H2BJ	0.23666
AP2B1	0.236667
CXCR7	0.236705
NES	0.236728
C17orf80	0.236732
RALGPS2	0.236754
MAPK6	0.2368
C19orf62	0.236834
CBFB	0.236855
SLC35F2	0.236921
NSFL1C	0.236934
TULP3	0.237018
TBC1D1	0.237033
HSPA5	0.237035
COG1	0.237083
NPPA	0.237185
ZNF165	0.237324
DRAP1	0.237363
RSBN1L	0.237444
PTPN21	0.237467
ZBP1	0.237472
RTN4	0.237496
C19orf12	0.237536
RPS6KA4	0.237567
NUSAP1	0.237735
ZC3H4	0.237762
BRD2	0.237796
C5orf24	0.237887
DYNLL1	0.237946
EIF4EBP1	0.237952
ZNF528	0.237988
FAM38A	0.238002
HIC1	0.238002
TMEM141	0.238029
NUDT18	0.238033
SYNGAP1	0.23806
MAPK8IP3	0.238102
ATP5J	0.238142
C10orf4	0.238148
CSNK1G1	0.238196
RFTN1	0.238197
RPS5	0.238212
GLRX3	0.238216
ZFYVE19	0.238292
RPS13	0.238397
PPM1D	0.238441
LRRC32	0.238449
SLC38A10	0.238499
TMEM217	0.238543
MAPK8IP3	0.238663
LRP6	0.238766
ATP11B	0.238838
AFG3L2	0.238885
C17orf48	0.23892
KLHL25	0.239056
KIF23	0.239094
CLTA	0.239097
DARS	0.23912
DSTYK	0.239133
ETNK2	0.239151
IRAK3	0.239172
RAB5A	0.239231
ADK	0.239277
LRRC57	0.239454
ITPKB	0.239507
HS3ST5	0.239558
NDC80	0.239741
MKL1	0.239788
PRC1	0.23983
ARRDC2	0.23983
CNTD1	0.239835
SF1	0.239861
CSNK2A2	0.239879
POLDIP2	0.239918
AC067945.4	0.239936
FAM160A2	0.239941
GGA1	0.239949
LOC100133985	0.240107
C6orf136	0.240111
KCTD6	0.240125
ARFGAP2	0.240138
SLC2A1	0.24014
DCUN1D3	0.240162
PTGER4	0.240181
TARS	0.240224
INTS6-AS1	0.240253
ZNF682	0.240275
PECI	0.240322
KISS1	0.240409
NUP43	0.240603
RP11-473M20.14	0.240783
EXT2	0.240798
XKR9	0.24082
FAM133B	0.240837
MIR636	0.240851
SMG5	0.240861
KDM5C	0.240898
CHD7	0.240947
RDBP	0.240965
TMEM198	0.240969
YIPF3	0.24102
PHF1	0.241035
MFSD9	0.241115
PDK1	0.241186
USP19	0.241278
ROBO1	0.241367
MOBKL3	0.241395
SF1	0.241505
MAX	0.241518
GRHPR	0.24152
SETD2	0.241584
KIAA0182	0.241626
NRXN2	0.241669
ZBTB25	0.24177
COMMD9	0.241865
ICK	0.241909
LRRC8D	0.24191
SS18L2	0.241931
PLEKHF2	0.241968
UBL5	0.241986
PFKFB3	0.242014
ITM2B	0.242096
PEX16	0.242097
PPM1L	0.242198
RRNAD1	0.242242
PLEKHM1P	0.242257
BCL6	0.242285
PLEKHA5	0.242287
MEIS1	0.242341
SNX18	0.242507
EIF4H	0.242576
CDKN2D	0.242581
UNG	0.242595
CTD-2281E23.2	0.242722
CELSR1	0.24277
DOCK10	0.24279
C11orf71	0.242796
ANKRD36	0.242832
CXCR4	0.242841
PDP1	0.242861
LOC143666	0.242868
EBPL	0.242872
CIRBP	0.24289
PANK2	0.243067
TUSC2	0.243185
TRIM41	0.243307
CGGBP1	0.243539
RNF122	0.243541
LDHB	0.243551
DFFA	0.243613
ATPAF2	0.243629
TNKS	0.243631
RPS16	0.24365
C16orf68	0.243657
EMP3	0.24376
MRC2	0.24376
BAHCC1	0.243773
KATNAL1	0.243889
WDR19	0.243898
ELOVL5	0.2439
MAP4K4	0.243966
TOR3A	0.243979
CUL5	0.244061
CREM	0.244128
TWF2	0.244185
PCCA	0.244191
ZNF566	0.244193
TGFA	0.244193
RASSF8	0.244225
CCDC25	0.244256
PNRC1	0.244274
UBN1	0.244292
LRRC20	0.244349
MMP16	0.244359
AGL	0.244366
CDC26	0.244403
FERMT2	0.244407
ASAH1	0.24442
FSIP1	0.244426
ACY3	0.244434
ETV1	0.24446
BET1	0.244527
PDE4D	0.244627
RP11-457P14.4	0.244672
PLD2	0.244695
BTG3	0.244697
FIGNL1	0.244702
NACA	0.244753
NHLRC2	0.244788
DNAL1	0.244791
RHOBTB1	0.244795
USO1	0.244839
LEO1	0.244859
ZDHHC24	0.244959
LDHA	0.245014
PIGM	0.245022
DPM3	0.245061
ACO2	0.245116
NPC2	0.245142
ANKRD11	0.245177
TMEM191B	0.245179
DCTN4	0.245182
UBR4	0.245183
SNX11	0.245205
KIF13A	0.245235
ANKRD16	0.245286
POP4	0.245417
LOC100272217	0.245425
PTPN23	0.245426
C7orf28B	0.24543
NEDD4	0.245543
NIPA1	0.245558
LOC100130872	0.245566
PLK1S1	0.245573
DNAJC2	0.245581
ESYT2	0.245618
BLMH	0.245637
RNF20	0.245737
PPIF	0.24582
SNRNP27	0.245873
HSPA6	0.245881
PTPN12	0.245922
DDN	0.245949
BOLA3	0.245996
GALE	0.246085
TEX9	0.246111
FOXD2	0.246116
SNX27	0.24613
NIP7	0.246141
EAF1	0.246157
CCDC102A	0.246161
MPV17L2	0.246214
LOC253724	0.246281
LOC101928075	0.24631
MAPK8IP1	0.246321
PPM1D	0.246372
TCF4	0.246393
NUBP1	0.246444
LHPP	0.246468
PRR3	0.246543
MTRF1L	0.246546
AKT3	0.246727
AACS	0.246815
EPB41L5	0.246872
CEP164	0.246883
AP2A2	0.246909
CAP1	0.246944
RP11-527D7.1	0.246969
BUD13	0.247008
ALKBH5	0.247053
BAZ2A	0.247119
FAM118A	0.247189
KIAA1949	0.247326
PSTK	0.24735
TMEM237	0.247412
CAMK2D	0.247416
ZNF335	0.247431
DOM3Z	0.247494
MIR636	0.247504
JMJD8	0.247528
CEP68	0.247582
ASAP2	0.247602
SLC39A7	0.247611
ACAT2	0.247614
ARPC1A	0.247655
FAM53B	0.247737
TM9SF1	0.247739
PEX14	0.247757
MAP2K7	0.247777
NDRG3	0.247806
RIMKLB	0.247821
ZNF805	0.247863
NEK3	0.247952
NTHL1	0.247982
VAC14	0.248031
ESD	0.248034
GBE1	0.248053
DRAM2	0.248064
TPR	0.248123
CLCN6	0.248163
C6orf204	0.248226
RAD52	0.248228
CTCF	0.248279
RBCK1	0.248281
ANKRD42	0.248294
FAM194A	0.248298
ZNF316	0.248329
ROCK1	0.248353
LOC645332	0.248425
ZNF193	0.248464
SDHAP2	0.248503
STAT6	0.248513
GALC	0.248565
LRIG2	0.248592
SLC43A2	0.248621
GBAP1	0.248671
ZC3H15	0.248718
CCDC102B	0.24873
TWIST1	0.248754
HES1	0.248793
C1orf59	0.248827
EPHB3	0.24883
CDK5RAP3	0.249045
PTCH1	0.249063
RBM12B	0.249158
PLEKHG2	0.24917
NRF1	0.249201
RBBP4	0.249223
MCOLN2	0.249251
ZNF266	0.249308
RPS11	0.24931
C17orf80	0.249312
DSCR3	0.249314
GLI1	0.249329
MIR365-1	0.249339
HS1BP3	0.249343
NAA20	0.24942
FUT11	0.24945
PDP1	0.249476
SLC26A6	0.249511
GNAL	0.249602
NAT15	0.249617
MAGI2	0.249736
MEGF9	0.249773
ZNF688	0.249803
TRIP13	0.249836
HERPUD2	0.249846
YTHDC1	0.249864
GPR89B	0.249926
CRKL	0.249927
TLE6	0.24999
IGF1R	0.249998
