# Supplementary material for: Combined Casein Kinase II inhibition and epigenetic modulation in acute B-lymphoblastic leukemia
Source: BMC Cancer. 2019 Mar 6;19:202. doi: 10.1186/s12885-019-5411-0 (PMC6404304; doi:10.1186/s12885-019-5411-0)
Supplement: Supplementary file 8 — Table S7. List of Biological processes regulated by CX-4945 incubation. (XLSX 15 kb) [file 12885_2019_5411_MOESM8_ESM.xlsx]

## Sheet: Tabelle1
Supplemental Table 6: List of Biological processes regulated by CX-4945 incubation
Term	PValue	Genes
GO:0048523~negative regulation of cellular process	0.00423263	CRTC3, CTTNBP2NL, HIST1H4L, C8ORF88, BACH2, NELL1, ZNF639, PRDX5, FTH1, PGP, ATG7, FBXO5, ASPM, DNM3, AEBP2, GTPBP4, SF1, PKIB, UBN1, UBP1, IFIT3, PPM1G, HIF1A, GNAQ, RCC2, ETS1, RPS6KA2, KRIT1, PHF21A, HIST1H3G, SNX13, RERE
GO:0021700~developmental maturation	0.00482654	HIF1A, GNAQ, RPS6KA2, FBXO5, RERE, TRIP13
GO:0048469~cell maturation	0.00560773	HIF1A, GNAQ, RPS6KA2, FBXO5, TRIP13
GO:0001556~oocyte maturation	0.00596281	RPS6KA2, FBXO5, TRIP13
GO:0048477~oogenesis	0.00612885	RPS6KA2, FBXO5, ASPM, TRIP13
GO:0008152~metabolic process	0.00637876	CTTNBP2NL, C8ORF88, BACH2, NAAA, NELL1, DPP10, ZNF639, RBM6, RAB1B, PRDX5, PGP, ATG7, PSMC3IP, DYNC2H1, MDN1, CHUK, ZCCHC4, GTPBP4, PLD1, SUCLG2, PIK3C2A, SNAPC3, SF1, PKIB, CBR4, UBN1, MTRR, RFWD2, PPM1G, HIF1A, NNT, GNAQ, ABT1, NEU1, VOPP1, PCCA, CRTC3, HIST1H4L, UPP1, ASNSD1, WARS2, STK17A, FTH1, ZNF600, MMACHC, PREPL, FBXO5, TRIP13, AEBP2, DNM3, IKZF2, PTPRZ1, PRPF18, UBP1, UBL5, RPS6KA2, ETS…
GO:0071704~organic substance metabolic process	0.00893308	CTTNBP2NL, C8ORF88, BACH2, NAAA, NELL1, DPP10, ZNF639, RBM6, RAB1B, PRDX5, PGP, ATG7, PSMC3IP, DYNC2H1, MDN1, CHUK, GTPBP4, PLD1, SUCLG2, PIK3C2A, SNAPC3, SF1, PKIB, CBR4, UBN1, MTRR, RFWD2, PPM1G, HIF1A, NNT, GNAQ, ABT1, NEU1, VOPP1, PCCA, CRTC3, HIST1H4L, UPP1, ASNSD1, WARS2, STK17A, ZNF600, MMACHC, PREPL, FBXO5, TRIP13, AEBP2, DNM3, IKZF2, PTPRZ1, PRPF18, UBP1, UBL5, RPS6KA2, ETS1, PNRC1, WDR3…
GO:0051186~cofactor metabolic process	0.0089718	HIF1A, NNT, SUCLG2, PRDX5, CBR4, PCCA, MTRR
GO:0048519~negative regulation of biological process	0.0128801	CRTC3, CTTNBP2NL, HIST1H4L, C8ORF88, BACH2, NELL1, ZNF639, PRDX5, FTH1, PGP, ATG7, FBXO5, ASPM, DNM3, AEBP2, GTPBP4, SF1, PKIB, UBN1, UBP1, IFIT3, PPM1G, HIF1A, GNAQ, RCC2, ETS1, RPS6KA2, KRIT1, PHF21A, HIST1H3G, SNX13, RERE
GO:0016070~RNA metabolic process	0.0139336	CRTC3, HIST1H4L, BACH2, ZNF639, RBM6, PRDX5, WARS2, ZNF600, PSMC3IP, FBXO5, MDN1, CHUK, TRIP13, AEBP2, GTPBP4, IKZF2, SNAPC3, SF1, PRPF18, UBN1, UBP1, UBL5, HIF1A, ABT1, ETS1, PNRC1, WDR3, RBMXL1, PHF21A, VOPP1, HIST1H3G, RERE
GO:0051445~regulation of meiotic cell cycle	0.0155367	RPS6KA2, FBXO5, ASPM
GO:0007292~female gamete generation	0.0160354	RPS6KA2, FBXO5, ASPM, TRIP13
GO:0051290~protein heterotetramerization	0.016265	HIST1H4L, CBR4, HIST1H3G
GO:0044238~primary metabolic process	0.017277	CTTNBP2NL, C8ORF88, BACH2, NAAA, NELL1, DPP10, ZNF639, RBM6, PRDX5, PGP, ATG7, PSMC3IP, DYNC2H1, MDN1, CHUK, GTPBP4, PLD1, SUCLG2, PIK3C2A, SNAPC3, SF1, PKIB, CBR4, UBN1, MTRR, RFWD2, PPM1G, HIF1A, NNT, GNAQ, ABT1, NEU1, VOPP1, PCCA, CRTC3, HIST1H4L, UPP1, ASNSD1, WARS2, STK17A, ZNF600, FBXO5, PREPL, TRIP13, AEBP2, IKZF2, PTPRZ1, PRPF18, UBP1, UBL5, RPS6KA2, ETS1, PNRC1, WDR3, RBMXL1, PHF21A, HIS…
GO:0034622~cellular macromolecular complex assembly	0.0174735	DNM3, HIST1H4L, ABT1, PIK3C2A, TSPY4, SF1, FBXO5, PRPF18, HIST1H3G, UBN1, MDN1
GO:0048599~oocyte development	0.0185355	RPS6KA2, FBXO5, TRIP13
GO:0090304~nucleic acid metabolic process	0.0197663	CRTC3, HIST1H4L, BACH2, ZNF639, RBM6, PRDX5, WARS2, ZNF600, PSMC3IP, FBXO5, MDN1, CHUK, TRIP13, AEBP2, GTPBP4, IKZF2, SNAPC3, SF1, PKIB, PRPF18, UBN1, UBP1, MTRR, UBL5, HIF1A, ABT1, ETS1, PNRC1, WDR3, RBMXL1, PHF21A, VOPP1, HIST1H3G, RERE
GO:0031324~negative regulation of cellular metabolic process	0.020036	AEBP2, HIST1H4L, GTPBP4, C8ORF88, BACH2, NELL1, SF1, ZNF639, PRDX5, PKIB, UBP1, UBN1, PGP, HIF1A, GNAQ, FBXO5, PHF21A, HIST1H3G, RERE
GO:0009892~negative regulation of metabolic process	0.0201018	CRTC3, AEBP2, HIST1H4L, GTPBP4, C8ORF88, BACH2, NELL1, SF1, ZNF639, PRDX5, PKIB, UBP1, UBN1, PGP, HIF1A, GNAQ, FBXO5, PHF21A, HIST1H3G, RERE
GO:0009994~oocyte differentiation	0.0209314	RPS6KA2, FBXO5, TRIP13
GO:0061351~neural precursor cell proliferation	0.0221875	HIF1A, PTPRZ1, ASPM, RERE
GO:0051321~meiotic cell cycle	0.022236	RPS6KA2, PSMC3IP, FBXO5, ASPM, TRIP13
GO:0030900~forebrain development	0.0262994	EFHC1, HIF1A, GNAQ, ETS1, DYNC2H1, ASPM
GO:0051262~protein tetramerization	0.0264151	CRTC3, HIST1H4L, CBR4, HIST1H3G
GO:0044237~cellular metabolic process	0.0278674	CTTNBP2NL, C8ORF88, BACH2, NELL1, ZNF639, RBM6, RAB1B, PRDX5, PGP, ATG7, PSMC3IP, MDN1, CHUK, GTPBP4, PLD1, SUCLG2, PIK3C2A, SNAPC3, SF1, PKIB, CBR4, UBN1, MTRR, RFWD2, PPM1G, HIF1A, NNT, GNAQ, ABT1, NEU1, VOPP1, PCCA, CRTC3, HIST1H4L, UPP1, ASNSD1, WARS2, STK17A, ZNF600, MMACHC, FBXO5, TRIP13, AEBP2, DNM3, IKZF2, PTPRZ1, PRPF18, UBP1, UBL5, RPS6KA2, ETS1, PNRC1, WDR3, RBMXL1, PHF21A, HIST1H3G, R…
GO:0010467~gene expression	0.0297033	CRTC3, HIST1H4L, C8ORF88, BACH2, ZNF639, RBM6, PRDX5, WARS2, ZNF600, DYNC2H1, FBXO5, MDN1, CHUK, TRIP13, AEBP2, GTPBP4, IKZF2, SNAPC3, SF1, PRPF18, UBN1, UBP1, UBL5, HIF1A, ABT1, ETS1, RPS6KA2, PNRC1, WDR3, RBMXL1, PHF21A, VOPP1, HIST1H3G, RERE
GO:0046483~heterocycle metabolic process	0.0301847	CRTC3, HIST1H4L, BACH2, ZNF639, UPP1, RBM6, PRDX5, WARS2, ZNF600, MMACHC, PSMC3IP, FBXO5, MDN1, CHUK, TRIP13, AEBP2, GTPBP4, IKZF2, SNAPC3, SF1, PKIB, PRPF18, UBN1, UBP1, MTRR, UBL5, HIF1A, NNT, ABT1, ETS1, PNRC1, WDR3, RBMXL1, PHF21A, VOPP1, HIST1H3G, RERE
GO:0006996~organelle organization	0.0306969	HIST1H4L, TSPY4, RAB1B, ATG7, CAMSAP2, DYNC2H1, FBXO5, SKA3, MDN1, ASPM, TRIP13, RAB2A, DNM3, AEBP2, PKIB, UBN1, UBL5, EPB41L2, HIF1A, RCC2, ABT1, ETS1, RPS6KA2, PHF21A, HIST1H3G, RERE
GO:0008285~negative regulation of cell proliferation	0.0313884	IFIT3, GTPBP4, RPS6KA2, ETS1, KRIT1, NELL1, SF1, FTH1
GO:0007144~female meiosis I	0.0320715	FBXO5, TRIP13
GO:0090306~spindle assembly involved in meiosis	0.0320715	FBXO5, ASPM
GO:0006334~nucleosome assembly	0.0332303	HIST1H4L, TSPY4, HIST1H3G, UBN1
GO:0006725~cellular aromatic compound metabolic process	0.0339021	CRTC3, HIST1H4L, BACH2, ZNF639, UPP1, RBM6, PRDX5, WARS2, ZNF600, MMACHC, PSMC3IP, FBXO5, MDN1, CHUK, TRIP13, AEBP2, GTPBP4, IKZF2, SNAPC3, SF1, PKIB, PRPF18, UBN1, UBP1, MTRR, UBL5, HIF1A, NNT, ABT1, ETS1, PNRC1, WDR3, RBMXL1, PHF21A, VOPP1, HIST1H3G, RERE
GO:0007264~small GTPase mediated signal transduction	0.03571	RAB2A, PLD1, ARL15, KRIT1, RRAS2, RAB1B, CHUK
GO:0006139~nucleobase-containing compound metabolic process	0.0368113	CRTC3, HIST1H4L, BACH2, ZNF639, UPP1, RBM6, PRDX5, WARS2, ZNF600, PSMC3IP, FBXO5, MDN1, CHUK, TRIP13, AEBP2, GTPBP4, IKZF2, SNAPC3, SF1, PKIB, PRPF18, UBN1, UBP1, MTRR, UBL5, HIF1A, NNT, ABT1, ETS1, PNRC1, WDR3, RBMXL1, PHF21A, VOPP1, HIST1H3G, RERE
GO:0031327~negative regulation of cellular biosynthetic process	0.0397362	AEBP2, C8ORF88, GTPBP4, HIST1H4L, BACH2, ZNF639, SF1, PRDX5, UBP1, PGP, PHF21A, HIST1H3G, RERE
GO:0044085~cellular component biogenesis	0.0417752	CRTC3, DNM3, PLD1, GTPBP4, HIST1H4L, PIK3C2A, TSPY4, SF1, RAB1B, CBR4, PRPF18, UBN1, RCC2, ABT1, DYNC2H1, FBXO5, WDR3, MDN1, HIST1H3G, ASPM, TRIP13
GO:0031497~chromatin assembly	0.0427534	HIST1H4L, TSPY4, HIST1H3G, UBN1
GO:0009890~negative regulation of biosynthetic process	0.0440869	AEBP2, C8ORF88, GTPBP4, HIST1H4L, BACH2, ZNF639, SF1, PRDX5, UBP1, PGP, PHF21A, HIST1H3G, RERE
GO:0031326~regulation of cellular biosynthetic process	0.0460427	CRTC3, C8ORF88, HIST1H4L, BACH2, ZNF639, PRDX5, PGP, ZNF600, PSMC3IP, FBXO5, CHUK, TRIP13, AEBP2, GTPBP4, IKZF2, SNAPC3, SF1, PKIB, UBN1, UBP1, HIF1A, ABT1, ETS1, PNRC1, PHF21A, VOPP1, HIST1H3G, RERE
GO:0034641~cellular nitrogen compound metabolic process	0.0460468	CRTC3, HIST1H4L, C8ORF88, BACH2, ZNF639, UPP1, RBM6, PRDX5, WARS2, ZNF600, MMACHC, PSMC3IP, FBXO5, MDN1, CHUK, TRIP13, AEBP2, GTPBP4, IKZF2, SNAPC3, SF1, PKIB, PRPF18, UBN1, UBP1, MTRR, UBL5, HIF1A, NNT, ABT1, ETS1, PNRC1, WDR3, RBMXL1, PHF21A, NEU1, VOPP1, HIST1H3G, RERE
GO:0010556~regulation of macromolecule biosynthetic process	0.0483211	CRTC3, C8ORF88, HIST1H4L, BACH2, ZNF639, PRDX5, ZNF600, PSMC3IP, FBXO5, CHUK, TRIP13, AEBP2, GTPBP4, IKZF2, SNAPC3, SF1, PKIB, UBN1, UBP1, HIF1A, ABT1, ETS1, PNRC1, PHF21A, VOPP1, HIST1H3G, RERE
GO:0045454~cell redox homeostasis	0.0498293	NNT, KRIT1, PRDX5
GO:2000177~regulation of neural precursor cell proliferation	0.0498293	HIF1A, PTPRZ1, ASPM
GO:0034728~nucleosome organization	0.0500109	HIST1H4L, TSPY4, HIST1H3G, UBN1
GO:0065003~macromolecular complex assembly	0.0507015	CRTC3, DNM3, HIST1H4L, ABT1, PIK3C2A, TSPY4, SF1, FBXO5, RAB1B, CBR4, PRPF18, UBN1, HIST1H3G, MDN1
GO:0007126~meiotic nuclear division	0.0513913	RPS6KA2, FBXO5, ASPM, TRIP13
GO:1901360~organic cyclic compound metabolic process	0.0525669	CRTC3, HIST1H4L, BACH2, ZNF639, UPP1, RBM6, PRDX5, WARS2, ZNF600, MMACHC, PSMC3IP, FBXO5, MDN1, CHUK, TRIP13, AEBP2, GTPBP4, IKZF2, SNAPC3, SF1, PKIB, PRPF18, UBN1, UBP1, MTRR, UBL5, HIF1A, NNT, ABT1, ETS1, PNRC1, WDR3, RBMXL1, PHF21A, VOPP1, HIST1H3G, RERE
GO:0022607~cellular component assembly	0.052659	CRTC3, DNM3, PLD1, HIST1H4L, PIK3C2A, TSPY4, SF1, RAB1B, CBR4, PRPF18, UBN1, RCC2, ABT1, DYNC2H1, FBXO5, MDN1, HIST1H3G, ASPM, TRIP13
GO:0009889~regulation of biosynthetic process	0.0530695	CRTC3, C8ORF88, HIST1H4L, BACH2, ZNF639, PRDX5, PGP, ZNF600, PSMC3IP, FBXO5, CHUK, TRIP13, AEBP2, GTPBP4, IKZF2, SNAPC3, SF1, PKIB, UBN1, UBP1, HIF1A, ABT1, ETS1, PNRC1, PHF21A, VOPP1, HIST1H3G, RERE
GO:0050794~regulation of cellular process	0.0540271	CTTNBP2NL, C8ORF88, BACH2, NELL1, DPP10, ZNF639, RAB1B, PRDX5, PGP, CAMSAP2, ARL15, ATG7, PSMC3IP, DYNC2H1, CHUK, ASPM, GTPBP4, PLD1, PIK3C2A, SNAPC3, SF1, PKIB, UBN1, RFWD2, PPM1G, HIF1A, NNT, GNAQ, RCC2, ABT1, RRAS2, KRIT1, VOPP1, SNX13, CRTC3, HIST1H4L, STK17A, FTH1, ZNF600, SKA3, FBXO5, TRIP13, RAB2A, AEBP2, DNM3, IKZF2, PTPRZ1, TMEM110, UBP1, UBL5, IFIT3, RPS6KA2, ETS1, PNRC1, PHF21A, HIST1H…
GO:1903046~meiotic cell cycle process	0.0578301	RPS6KA2, FBXO5, ASPM, TRIP13
GO:0007417~central nervous system development	0.0581586	EFHC1, HIF1A, GNAQ, PTPRZ1, ABT1, ETS1, DYNC2H1, ASPM, RERE
GO:0045835~negative regulation of meiotic nuclear division	0.0587517	RPS6KA2, FBXO5
GO:0006732~coenzyme metabolic process	0.0589139	HIF1A, NNT, SUCLG2, PRDX5, MTRR
GO:0006333~chromatin assembly or disassembly	0.0593108	HIST1H4L, TSPY4, HIST1H3G, UBN1
GO:0006396~RNA processing	0.0599979	GTPBP4, ABT1, SF1, RBMXL1, WDR3, RBM6, PRPF18, MDN1, UBL5
GO:1901576~organic substance biosynthetic process	0.0625421	CRTC3, HIST1H4L, C8ORF88, BACH2, ZNF639, UPP1, ASNSD1, PRDX5, WARS2, PGP, ZNF600, MMACHC, ATG7, PSMC3IP, FBXO5, CHUK, TRIP13, AEBP2, PLD1, GTPBP4, IKZF2, PIK3C2A, SNAPC3, SF1, CBR4, PKIB, UBN1, UBP1, MTRR, HIF1A, ABT1, ETS1, PNRC1, PHF21A, VOPP1, HIST1H3G, RERE
GO:0010558~negative regulation of macromolecule biosynthetic process	0.0626219	AEBP2, HIST1H4L, C8ORF88, GTPBP4, BACH2, SF1, ZNF639, PHF21A, PRDX5, UBP1, HIST1H3G, RERE
GO:1903506~regulation of nucleic acid-templated transcription	0.062873	CRTC3, AEBP2, HIST1H4L, BACH2, IKZF2, SNAPC3, SF1, ZNF639, PRDX5, UBP1, UBN1, ZNF600, HIF1A, ABT1, ETS1, PNRC1, PSMC3IP, FBXO5, PHF21A, VOPP1, HIST1H3G, CHUK, RERE, TRIP13
GO:0006767~water-soluble vitamin metabolic process	0.0631166	MMACHC, PCCA, MTRR
GO:2001141~regulation of RNA biosynthetic process	0.0660607	CRTC3, AEBP2, HIST1H4L, BACH2, IKZF2, SNAPC3, SF1, ZNF639, PRDX5, UBP1, UBN1, ZNF600, HIF1A, ABT1, ETS1, PNRC1, PSMC3IP, FBXO5, PHF21A, VOPP1, HIST1H3G, CHUK, RERE, TRIP13
GO:0009987~cellular process	0.0672773	CTTNBP2NL, C8ORF88, BACH2, NAAA, NELL1, DPP10, ZNF639, RBM6, PRDX5, RAB1B, PGP, CAMSAP2, ATG7, ARL15, PSMC3IP, DYNC2H1, MDN1, CHUK, ASPM, GTPBP4, PLD1, SUCLG2, AVL9, PIK3C2A, SNAPC3, SF1, PKIB, CBR4, UBN1, MTRR, EPB41L2, RFWD2, PPM1G, EFHC1, NNT, HIF1A, RCC2, GNAQ, ABT1, RRAS2, KRIT1, NEU1, VOPP1, SNX13, PCCA, FRAS1, CRTC3, HIST1H4L, TSPY4, UPP1, ASNSD1, WARS2, STK17A, FTH1, ZNF600, MMACHC, SKA3,…
GO:0071840~cellular component organization or biogenesis	0.0678931	CRTC3, HIST1H4L, TSPY4, DPP10, ZNF639, RAB1B, CAMSAP2, ATG7, DYNC2H1, FBXO5, SKA3, MDN1, ASPM, TRIP13, RAB2A, DNM3, AEBP2, PLD1, GTPBP4, PIK3C2A, PTPRZ1, SF1, CBR4, PKIB, PRPF18, UBN1, UBL5, EPB41L2, HIF1A, RCC2, ABT1, ETS1, RPS6KA2, WDR3, PHF21A, HIST1H3G, RERE
GO:0044092~negative regulation of molecular function	0.068227	CTTNBP2NL, GTPBP4, RCC2, GNAQ, NELL1, FBXO5, PRDX5, PKIB, UBN1, MTRR
GO:0044260~cellular macromolecule metabolic process	0.0685443	CRTC3, CTTNBP2NL, HIST1H4L, C8ORF88, BACH2, NELL1, ZNF639, RBM6, RAB1B, PRDX5, WARS2, STK17A, PGP, ZNF600, ATG7, PSMC3IP, FBXO5, MDN1, CHUK, TRIP13, DNM3, AEBP2, GTPBP4, IKZF2, PTPRZ1, SNAPC3, SF1, PKIB, PRPF18, UBN1, UBP1, MTRR, UBL5, RFWD2, PPM1G, HIF1A, GNAQ, ABT1, RPS6KA2, ETS1, PNRC1, WDR3, PHF21A, RBMXL1, VOPP1, HIST1H3G, RERE
GO:0048285~organelle fission	0.0689852	DNM3, RCC2, RPS6KA2, FBXO5, SKA3, ASPM, TRIP13
GO:0051817~modification of morphology or physiology of other organism involved in symbiotic interaction	0.0695105	ATG7, ZNF639, PCCA
GO:0006323~DNA packaging	0.0701692	HIST1H4L, TSPY4, HIST1H3G, UBN1
GO:0022613~ribonucleoprotein complex biogenesis	0.0724301	GTPBP4, ABT1, SF1, WDR3, PRPF18, MDN1
GO:0003006~developmental process involved in reproduction	0.0750413	HIF1A, RPS6KA2, TSPY4, SF1, FBXO5, ASPM, TRIP13
GO:0022618~ribonucleoprotein complex assembly	0.0759134	ABT1, SF1, PRPF18, MDN1
GO:0009058~biosynthetic process	0.0762363	CRTC3, HIST1H4L, C8ORF88, BACH2, ZNF639, UPP1, ASNSD1, PRDX5, WARS2, PGP, ZNF600, MMACHC, ATG7, PSMC3IP, FBXO5, CHUK, TRIP13, AEBP2, PLD1, GTPBP4, IKZF2, PIK3C2A, SNAPC3, SF1, CBR4, PKIB, UBN1, UBP1, MTRR, HIF1A, ABT1, ETS1, PNRC1, PHF21A, VOPP1, HIST1H3G, RERE
GO:0006807~nitrogen compound metabolic process	0.0764278	CRTC3, HIST1H4L, C8ORF88, BACH2, ZNF639, UPP1, ASNSD1, RBM6, PRDX5, WARS2, ZNF600, MMACHC, PSMC3IP, FBXO5, MDN1, CHUK, TRIP13, AEBP2, GTPBP4, IKZF2, SNAPC3, SF1, PKIB, PRPF18, UBN1, UBP1, MTRR, UBL5, HIF1A, NNT, ABT1, ETS1, PNRC1, WDR3, RBMXL1, PHF21A, NEU1, VOPP1, HIST1H3G, RERE
GO:0044249~cellular biosynthetic process	0.0770633	CRTC3, HIST1H4L, C8ORF88, BACH2, ZNF639, UPP1, ASNSD1, PRDX5, WARS2, PGP, ZNF600, MMACHC, ATG7, PSMC3IP, FBXO5, CHUK, TRIP13, AEBP2, GTPBP4, IKZF2, PIK3C2A, SNAPC3, SF1, CBR4, PKIB, UBN1, UBP1, MTRR, HIF1A, ABT1, ETS1, PNRC1, PHF21A, VOPP1, HIST1H3G, RERE
GO:0019219~regulation of nucleobase-containing compound metabolic process	0.0783632	CRTC3, HIST1H4L, BACH2, ZNF639, PRDX5, ZNF600, PSMC3IP, FBXO5, CHUK, TRIP13, AEBP2, GTPBP4, IKZF2, SNAPC3, SF1, PKIB, UBP1, UBN1, HIF1A, ABT1, ETS1, PNRC1, PHF21A, VOPP1, HIST1H3G, RERE
GO:0044764~multi-organism cellular process	0.0815543	CRTC3, IFIT3, ATG7, ZNF639, RAB1B, UBP1, UBN1, PCCA, CHUK
GO:0043170~macromolecule metabolic process	0.0819231	CTTNBP2NL, C8ORF88, BACH2, NELL1, DPP10, ZNF639, RAB1B, PRDX5, RBM6, PGP, ATG7, PSMC3IP, DYNC2H1, MDN1, CHUK, GTPBP4, SNAPC3, SF1, PKIB, UBN1, MTRR, RFWD2, PPM1G, HIF1A, GNAQ, ABT1, VOPP1, CRTC3, HIST1H4L, WARS2, STK17A, ZNF600, FBXO5, PREPL, TRIP13, AEBP2, DNM3, IKZF2, PTPRZ1, PRPF18, UBP1, UBL5, RPS6KA2, ETS1, PNRC1, WDR3, RBMXL1, PHF21A, HIST1H3G, RERE
GO:0051447~negative regulation of meiotic cell cycle	0.0847056	RPS6KA2, FBXO5
GO:0071826~ribonucleoprotein complex subunit organization	0.0853465	ABT1, SF1, PRPF18, MDN1
GO:2000113~negative regulation of cellular macromolecule biosynthetic process	0.0854732	AEBP2, HIST1H4L, C8ORF88, GTPBP4, BACH2, ZNF639, PHF21A, PRDX5, UBP1, HIST1H3G, RERE
GO:0021987~cerebral cortex development	0.087054	EFHC1, HIF1A, ASPM
GO:0048870~cell motility	0.0874733	PLD1, EFHC1, GTPBP4, HIF1A, RCC2, AVL9, ETS1, KRIT1, RRAS2, ASPM, RERE
GO:0051674~localization of cell	0.0874733	PLD1, EFHC1, GTPBP4, HIF1A, RCC2, AVL9, ETS1, KRIT1, RRAS2, ASPM, RERE
GO:0051172~negative regulation of nitrogen compound metabolic process	0.0876816	AEBP2, HIST1H4L, C8ORF88, GTPBP4, BACH2, SF1, ZNF639, PHF21A, PRDX5, UBP1, HIST1H3G, RERE
GO:0009894~regulation of catabolic process	0.0878814	RFWD2, CRTC3, HIF1A, ATG7, NELL1, FBXO5
GO:0051252~regulation of RNA metabolic process	0.0884927	CRTC3, AEBP2, HIST1H4L, BACH2, IKZF2, SNAPC3, SF1, ZNF639, PRDX5, UBP1, UBN1, ZNF600, HIF1A, ABT1, ETS1, PNRC1, PSMC3IP, FBXO5, PHF21A, VOPP1, HIST1H3G, CHUK, RERE, TRIP13
GO:0002052~positive regulation of neuroblast proliferation	0.088962	HIF1A, ASPM
GO:0044419~interspecies interaction between organisms	0.0912542	CRTC3, IFIT3, ATG7, ZNF639, RAB1B, UBP1, UBN1, PCCA, CHUK
GO:0044403~symbiosis, encompassing mutualism through parasitism	0.0912542	CRTC3, IFIT3, ATG7, ZNF639, RAB1B, UBP1, UBN1, PCCA, CHUK
GO:0007281~germ cell development	0.0915987	RPS6KA2, FBXO5, ASPM, TRIP13
GO:0009235~cobalamin metabolic process	0.0931989	MMACHC, MTRR
GO:0043086~negative regulation of catalytic activity	0.0943979	RCC2, GNAQ, NELL1, FBXO5, PRDX5, PKIB, UBN1, MTRR
GO:1903507~negative regulation of nucleic acid-templated transcription	0.0946508	AEBP2, HIST1H4L, BACH2, SF1, ZNF639, PHF21A, PRDX5, UBP1, HIST1H3G, RERE
GO:2000112~regulation of cellular macromolecule biosynthetic process	0.0953325	CRTC3, C8ORF88, HIST1H4L, BACH2, ZNF639, PRDX5, ZNF600, FBXO5, CHUK, AEBP2, GTPBP4, IKZF2, SNAPC3, SF1, PKIB, UBN1, UBP1, HIF1A, ETS1, ABT1, PNRC1, PHF21A, VOPP1, HIST1H3G, RERE
GO:0035821~modification of morphology or physiology of other organism	0.0955549	ATG7, ZNF639, PCCA
GO:0065004~protein-DNA complex assembly	0.096179	HIST1H4L, TSPY4, HIST1H3G, UBN1
GO:0006351~transcription, DNA-templated	0.0970157	CRTC3, AEBP2, HIST1H4L, BACH2, IKZF2, SNAPC3, SF1, ZNF639, PRDX5, UBP1, UBN1, ZNF600, HIF1A, ABT1, ETS1, PNRC1, FBXO5, PHF21A, VOPP1, HIST1H3G, CHUK, RERE, TRIP13
GO:0051276~chromosome organization	0.0973187	AEBP2, HIST1H4L, RCC2, TSPY4, PHF21A, PKIB, HIST1H3G, UBN1, RERE, TRIP13
GO:0016477~cell migration	0.0973187	EFHC1, GTPBP4, HIF1A, RCC2, AVL9, ETS1, KRIT1, RRAS2, ASPM, RERE
GO:0007420~brain development	0.0980519	EFHC1, HIF1A, GNAQ, ETS1, DYNC2H1, ASPM, RERE
GO:0051171~regulation of nitrogen compound metabolic process	0.0986001	CRTC3, C8ORF88, HIST1H4L, BACH2, ZNF639, PRDX5, ZNF600, PSMC3IP, FBXO5, CHUK, TRIP13, AEBP2, GTPBP4, IKZF2, SNAPC3, SF1, PKIB, UBN1, UBP1, HIF1A, ABT1, ETS1, PNRC1, PHF21A, VOPP1, HIST1H3G, RERE
GO:0043933~macromolecular complex subunit organization	0.0993629	CRTC3, AEBP2, DNM3, HIST1H4L, PIK3C2A, TSPY4, SF1, RAB1B, CBR4, PRPF18, UBN1, ABT1, FBXO5, PHF21A, MDN1, HIST1H3G, RERE
