# Supplementary material for: Combined Casein Kinase II inhibition and epigenetic modulation in acute B-lymphoblastic leukemia
Source: BMC Cancer. 2019 Mar 6;19:202. doi: 10.1186/s12885-019-5411-0 (PMC6404304; doi:10.1186/s12885-019-5411-0)
Supplement: Supplementary file 10 — Table S8. List of Biological processes regulated by combined CX-4945 and DEC incubation. (XLSX 13 kb) [file 12885_2019_5411_MOESM10_ESM.xlsx]

## Sheet: Tabelle1
Supplemental Table 7: List of Biological processes regulated by combined CX-4945 and DEC incubation
Term	PValue	Genes
GO:0016569~covalent chromatin modification	0.00119218	RLF, CHTOP, PRMT6, EZH2, PER1, AUTS2, WAC, WDR82, FBL, BRD8
GO:0043414~macromolecule methylation	0.0016851	RLF, CHTOP, PRMT6, EZH2, AUTS2, WDR82, FBL
GO:0032259~methylation	0.00517997	RLF, CHTOP, PRMT6, EZH2, AUTS2, WDR82, FBL
GO:0006325~chromatin organization	0.0106497	RLF, CHTOP, PRMT6, EZH2, PER1, AUTS2, WAC, WDR82, FBL, BRD8
GO:0034968~histone lysine methylation	0.012091	RLF, EZH2, AUTS2, WDR82
GO:0006996~organelle organization	0.0127486	NEK1, EZH2, CCT3, MYLIP, VPS33B, DAAM1, WDR82, RAB3IP, NDUFS6, PRMT6, AUTS2, PER1, WAC, ZMPSTE24, BRD8, RAB2A, CHTOP, SH3PXD2A, NDUFB10, MRPL50, MKI67, EME1, FBL, RLF, TRAPPC9, KLHL12, RNF41, LRP5
GO:0018205~peptidyl-lysine modification	0.0130241	RLF, SENP1, EZH2, PER1, AUTS2, WDR82, BRD8
GO:1901135~carbohydrate derivative metabolic process	0.014619	MGAT1, GPD1L, ADSS, NDUFS6, FKTN, NDUFB10, MKI67, ARF4, CHST11, CBR4, PFKM, ALG8, CALM1
GO:0036211~protein modification process	0.0159187	BACH2, NEK1, EZH2, TTLL4, MYLIP, ALG8, WDR82, GPD1L, PRMT6, AUTS2, PER1, WAC, BRD8, CHTOP, FKTN, TRIM41, FBL, MGAT1, RLF, WSB1, SENP1, RELT, ARF4, FBXO31, KLHL12, RNF41, CALM1, LRP5
GO:0006464~cellular protein modification process	0.0159187	BACH2, NEK1, EZH2, TTLL4, MYLIP, ALG8, WDR82, GPD1L, PRMT6, AUTS2, PER1, WAC, BRD8, CHTOP, FKTN, TRIM41, FBL, MGAT1, RLF, WSB1, SENP1, RELT, ARF4, FBXO31, KLHL12, RNF41, CALM1, LRP5
GO:0018022~peptidyl-lysine methylation	0.0159811	RLF, EZH2, AUTS2, WDR82
GO:0048193~Golgi vesicle transport	0.018099	RAB2A, TRAPPC9, ARF4, VPS52, KLHL12, RAB3IP
GO:0006139~nucleobase-containing compound metabolic process	0.0194385	ADSS, ZNF487, BACH2, EFCAB6, WRNIP1, EZH2, RBM6, CCT3, VARS, CIC, GPD1L, NDUFS6, PBXIP1, ZNF852, PELP1, PRMT6, HOXA10, PER1, AUTS2, WAC, BRD8, CHTOP, NDUFB10, MKI67, EME1, PFKM, FBL, MGAT1, RLF, SNRNP48, SENP1, TRAPPC9, ARF4, RNPC3, COMMD5, CALM1, RNF41, LRP5
GO:0043933~macromolecular complex subunit organization	0.0205086	CHTOP, SH3PXD2A, NDUFB10, MRPL50, EZH2, CBR4, CCT3, PFKM, WDR82, FBL, RLF, NDUFS6, TRAPPC9, PRMT6, AUTS2, KLHL12, PER1, WAC, BRD8, LRP5
GO:0051568~histone H3-K4 methylation	0.0210964	RLF, AUTS2, WDR82
GO:0051276~chromosome organization	0.0242989	RLF, CHTOP, MKI67, PRMT6, EZH2, PER1, AUTS2, WAC, CCT3, WDR82, FBL, BRD8
GO:0018193~peptidyl-amino acid modification	0.0244325	GPD1L, RLF, SENP1, NEK1, PRMT6, EZH2, TTLL4, PER1, AUTS2, WDR82, BRD8, CALM1
GO:0046483~heterocycle metabolic process	0.0272861	ADSS, ZNF487, BACH2, EFCAB6, WRNIP1, EZH2, RBM6, CCT3, VARS, CIC, GPD1L, NDUFS6, PBXIP1, ZNF852, PELP1, PRMT6, HOXA10, PER1, AUTS2, WAC, BRD8, CHTOP, NDUFB10, MKI67, EME1, PFKM, FBL, MGAT1, RLF, SNRNP48, SENP1, TRAPPC9, ARF4, RNPC3, COMMD5, CALM1, RNF41, LRP5
GO:0009058~biosynthetic process	0.0273576	ABCF1, ADSS, ZNF487, BACH2, EFCAB6, WRNIP1, IGFBP7, ACCS, EZH2, CCT3, ALG8, CIC, VARS, GPD1L, PBXIP1, ZNF852, PELP1, CSAD, PRMT6, CHST11, HOXA10, PER1, AUTS2, WAC, BRD8, FKTN, CHTOP, MRPL50, EME1, CBR4, MGAT1, RLF, NFU1, SENP1, TRAPPC9, ARF4, COMMD5, LRP5, CALM1, RNF41
GO:0044260~cellular macromolecule metabolic process	0.0274267	ABCF1, ZNF487, BACH2, EZH2, TTLL4, RBM6, MYLIP, CCT3, ALG8, WDR82, PBXIP1, CHST11, PRMT6, BRD8, CHTOP, MRPL50, TRIM41, PFKM, MGAT1, SNRNP48, SENP1, TRAPPC9, RELT, KLHL12, COMMD5, EFCAB6, NEK1, WRNIP1, VARS, CIC, GPD1L, ZNF852, PELP1, HOXA10, PER1, AUTS2, ZMPSTE24, WAC, FKTN, MKI67, EME1, FBL, WSB1, RLF, ARF4, FBXO31, RNPC3, LRP5, CALM1, RNF41
GO:1901360~organic cyclic compound metabolic process	0.029531	ADSS, ZNF487, BACH2, EFCAB6, WRNIP1, IGFBP7, EZH2, RBM6, CCT3, VARS, CIC, GPD1L, NDUFS6, PBXIP1, ZNF852, PELP1, PRMT6, HOXA10, PER1, AUTS2, WAC, BRD8, CHTOP, NDUFB10, MKI67, EME1, PFKM, FBL, MGAT1, RLF, SNRNP48, SENP1, TRAPPC9, ARF4, RNPC3, COMMD5, CALM1, RNF41, LRP5
GO:0006725~cellular aromatic compound metabolic process	0.0307544	ADSS, ZNF487, BACH2, EFCAB6, WRNIP1, EZH2, RBM6, CCT3, VARS, CIC, GPD1L, NDUFS6, PBXIP1, ZNF852, PELP1, PRMT6, HOXA10, PER1, AUTS2, WAC, BRD8, CHTOP, NDUFB10, MKI67, EME1, PFKM, FBL, MGAT1, RLF, SNRNP48, SENP1, TRAPPC9, ARF4, RNPC3, COMMD5, CALM1, RNF41, LRP5
GO:0008152~metabolic process	0.0309802	ABCF1, ZNF487, BACH2, IGFBP7, EZH2, TTLL4, RBM6, MYLIP, CCT3, ALG8, WDR82, NDUFS6, PBXIP1, CHST11, PRMT6, BRD8, CHTOP, MRPL50, NDUFB10, SH3PXD2A, TRIM41, CBR4, PFKM, MGAT1, NFU1, SNRNP48, SENP1, TRAPPC9, RELT, KLHL12, COMMD5, ADSS, EFCAB6, NEK1, WRNIP1, ACCS, VARS, CIC, GPD1L, ZNF852, PELP1, CSAD, HOXA10, PER1, AUTS2, ZMPSTE24, WAC, CAPN7, FKTN, ABHD15, MKI67, EME1, ISOC1, FBL, WSB1, RLF, ARF4, F…
GO:0005975~carbohydrate metabolic process	0.0315956	MGAT1, GPD1L, FKTN, ARF4, CHST11, PFKM, ALG8, LRP5, CALM1
GO:0044237~cellular metabolic process	0.0331392	ABCF1, ZNF487, BACH2, EZH2, TTLL4, RBM6, MYLIP, CCT3, ALG8, WDR82, NDUFS6, PBXIP1, CHST11, PRMT6, BRD8, CHTOP, MRPL50, NDUFB10, SH3PXD2A, TRIM41, CBR4, PFKM, MGAT1, NFU1, SNRNP48, SENP1, TRAPPC9, RELT, KLHL12, COMMD5, ADSS, EFCAB6, NEK1, WRNIP1, VARS, CIC, GPD1L, ZNF852, CSAD, PELP1, HOXA10, PER1, AUTS2, ZMPSTE24, WAC, FKTN, ABHD15, MKI67, EME1, FBL, WSB1, RLF, ARF4, FBXO31, RNPC3, LRP5, CALM1, R…
GO:0043967~histone H4 acetylation	0.0342228	PER1, AUTS2, BRD8
GO:0043412~macromolecule modification	0.0342932	BACH2, NEK1, EZH2, TTLL4, MYLIP, ALG8, WDR82, GPD1L, PRMT6, AUTS2, PER1, WAC, BRD8, CHTOP, FKTN, TRIM41, FBL, MGAT1, RLF, WSB1, SENP1, RELT, ARF4, FBXO31, KLHL12, RNF41, CALM1, LRP5
GO:0044723~single-organism carbohydrate metabolic process	0.0366256	MGAT1, FKTN, ARF4, CHST11, PFKM, ALG8, LRP5, CALM1
GO:0001933~negative regulation of protein phosphorylation	0.039497	GPD1L, FKTN, PER1, FBXO31, LRP5, CALM1
GO:0044267~cellular protein metabolic process	0.0414056	ABCF1, BACH2, NEK1, EZH2, TTLL4, MYLIP, ALG8, WDR82, VARS, GPD1L, PRMT6, AUTS2, PER1, ZMPSTE24, WAC, BRD8, FKTN, CHTOP, MRPL50, TRIM41, FBL, MGAT1, RLF, WSB1, SENP1, RELT, ARF4, FBXO31, KLHL12, CALM1, RNF41, LRP5
GO:0034641~cellular nitrogen compound metabolic process	0.0432175	ABCF1, ADSS, ZNF487, BACH2, EFCAB6, WRNIP1, EZH2, RBM6, CCT3, VARS, CIC, GPD1L, NDUFS6, PBXIP1, ZNF852, PELP1, PRMT6, HOXA10, PER1, AUTS2, WAC, BRD8, CHTOP, MRPL50, NDUFB10, MKI67, EME1, PFKM, FBL, MGAT1, RLF, SNRNP48, SENP1, TRAPPC9, ARF4, RNPC3, COMMD5, CALM1, RNF41, LRP5
GO:0009889~regulation of biosynthetic process	0.0433132	ABCF1, ZNF487, BACH2, EFCAB6, WRNIP1, IGFBP7, EZH2, CCT3, VARS, CIC, PBXIP1, ZNF852, PELP1, PRMT6, HOXA10, AUTS2, PER1, WAC, BRD8, FKTN, CHTOP, RLF, SENP1, TRAPPC9, ARF4, COMMD5, CALM1, RNF41, LRP5
GO:0044249~cellular biosynthetic process	0.0449135	ABCF1, ADSS, ZNF487, BACH2, EFCAB6, WRNIP1, EZH2, CCT3, ALG8, VARS, CIC, GPD1L, PBXIP1, ZNF852, PELP1, CSAD, PRMT6, CHST11, HOXA10, PER1, AUTS2, WAC, BRD8, FKTN, CHTOP, MRPL50, EME1, CBR4, MGAT1, RLF, NFU1, SENP1, TRAPPC9, ARF4, COMMD5, LRP5, CALM1, RNF41
GO:0006807~nitrogen compound metabolic process	0.0469621	ABCF1, ADSS, ZNF487, BACH2, EFCAB6, WRNIP1, EZH2, RBM6, CCT3, VARS, CIC, GPD1L, NDUFS6, PBXIP1, ZNF852, PELP1, CSAD, CHST11, PRMT6, HOXA10, PER1, AUTS2, WAC, BRD8, CHTOP, MRPL50, NDUFB10, MKI67, EME1, PFKM, FBL, MGAT1, RLF, SNRNP48, SENP1, TRAPPC9, ARF4, RNPC3, COMMD5, LRP5, CALM1, RNF41
GO:2000112~regulation of cellular macromolecule biosynthetic process	0.0472942	ABCF1, ZNF487, BACH2, EFCAB6, WRNIP1, EZH2, CCT3, VARS, CIC, PBXIP1, ZNF852, PELP1, PRMT6, HOXA10, AUTS2, PER1, WAC, BRD8, CHTOP, FKTN, RLF, SENP1, TRAPPC9, ARF4, COMMD5, RNF41, LRP5
GO:0006888~ER to Golgi vesicle-mediated transport	0.0524794	RAB2A, TRAPPC9, ARF4, KLHL12
GO:0042326~negative regulation of phosphorylation	0.0534385	GPD1L, FKTN, PER1, FBXO31, LRP5, CALM1
GO:0034645~cellular macromolecule biosynthetic process	0.0548235	ABCF1, ZNF487, BACH2, EFCAB6, WRNIP1, EZH2, CCT3, ALG8, VARS, CIC, PBXIP1, ZNF852, PELP1, PRMT6, CHST11, HOXA10, AUTS2, PER1, WAC, BRD8, FKTN, CHTOP, MRPL50, EME1, MGAT1, RLF, SENP1, TRAPPC9, ARF4, COMMD5, RNF41, LRP5
GO:1901576~organic substance biosynthetic process	0.0577981	ABCF1, ADSS, ZNF487, BACH2, EFCAB6, WRNIP1, IGFBP7, EZH2, CCT3, ALG8, VARS, CIC, GPD1L, PBXIP1, ZNF852, PELP1, CSAD, PRMT6, CHST11, HOXA10, PER1, AUTS2, WAC, BRD8, FKTN, CHTOP, MRPL50, EME1, CBR4, MGAT1, RLF, SENP1, TRAPPC9, ARF4, COMMD5, LRP5, CALM1, RNF41
GO:0032446~protein modification by small protein conjugation	0.0600444	WSB1, SENP1, BACH2, TRIM41, KLHL12, FBXO31, WAC, MYLIP, RNF41
GO:0044238~primary metabolic process	0.0600975	ABCF1, ZNF487, BACH2, IGFBP7, EZH2, TTLL4, RBM6, MYLIP, CCT3, ALG8, WDR82, NDUFS6, PBXIP1, CHST11, PRMT6, BRD8, CHTOP, MRPL50, NDUFB10, TRIM41, CBR4, PFKM, MGAT1, SNRNP48, SENP1, TRAPPC9, RELT, KLHL12, COMMD5, ADSS, EFCAB6, NEK1, WRNIP1, VARS, CIC, GPD1L, ZNF852, PELP1, HOXA10, PER1, AUTS2, ZMPSTE24, WAC, CAPN7, FKTN, ABHD15, MKI67, EME1, FBL, WSB1, RLF, ARF4, FBXO31, RNPC3, LRP5, CALM1, RNF41
GO:0031326~regulation of cellular biosynthetic process	0.0617056	ABCF1, ZNF487, BACH2, EFCAB6, WRNIP1, EZH2, CCT3, VARS, CIC, PBXIP1, ZNF852, PELP1, PRMT6, HOXA10, AUTS2, PER1, WAC, BRD8, CHTOP, FKTN, RLF, SENP1, TRAPPC9, ARF4, COMMD5, CALM1, RNF41, LRP5
GO:0071840~cellular component organization or biogenesis	0.0628997	NEK1, IGFBP7, EZH2, CCT3, MYLIP, WDR82, DAAM1, VPS33B, RAB3IP, NDUFS6, PELP1, PRMT6, AUTS2, PER1, WAC, ZMPSTE24, BRD8, RAB2A, CHTOP, SH3PXD2A, MRPL50, NDUFB10, MKI67, CLMN, EME1, CBR4, PFKM, FBL, MICALL1, RLF, NFU1, TRAPPC9, DACT3, ARF4, C1QL1, KLHL12, RNF41, LRP5
GO:0010556~regulation of macromolecule biosynthetic process	0.0640579	ABCF1, ZNF487, BACH2, EFCAB6, WRNIP1, EZH2, CCT3, VARS, CIC, PBXIP1, ZNF852, PELP1, PRMT6, HOXA10, AUTS2, PER1, WAC, BRD8, CHTOP, FKTN, RLF, SENP1, TRAPPC9, ARF4, COMMD5, RNF41, LRP5
GO:0009408~response to heat	0.0646721	MICA, MKI67, IGFBP7
GO:0016043~cellular component organization	0.069504	NEK1, IGFBP7, EZH2, CCT3, MYLIP, WDR82, DAAM1, VPS33B, RAB3IP, NDUFS6, PRMT6, AUTS2, PER1, WAC, ZMPSTE24, BRD8, RAB2A, CHTOP, SH3PXD2A, MRPL50, NDUFB10, MKI67, CLMN, EME1, CBR4, PFKM, FBL, MICALL1, RLF, NFU1, TRAPPC9, DACT3, ARF4, C1QL1, KLHL12, RNF41, LRP5
GO:0016567~protein ubiquitination	0.0738415	WSB1, BACH2, TRIM41, KLHL12, FBXO31, WAC, MYLIP, RNF41
GO:0046907~intracellular transport	0.0740509	RAB2A, SYNRG, CHTOP, BACH2, TRAPPC9, DACT3, ARF4, VPS52, G3BP2, KLHL12, VPS33B, RAB3IP, MICALL1
GO:0006403~RNA localization	0.079656	CHTOP, G3BP2, CCT3, FBL
GO:0009059~macromolecule biosynthetic process	0.0799006	ABCF1, ZNF487, BACH2, EFCAB6, WRNIP1, EZH2, CCT3, ALG8, VARS, CIC, PBXIP1, ZNF852, PELP1, PRMT6, CHST11, HOXA10, AUTS2, PER1, WAC, BRD8, FKTN, CHTOP, MRPL50, EME1, MGAT1, RLF, SENP1, TRAPPC9, ARF4, COMMD5, RNF41, LRP5
GO:0043170~macromolecule metabolic process	0.0877708	ABCF1, ZNF487, BACH2, EZH2, TTLL4, RBM6, MYLIP, CCT3, ALG8, WDR82, PBXIP1, CHST11, PRMT6, BRD8, CHTOP, MRPL50, TRIM41, PFKM, MGAT1, SNRNP48, SENP1, TRAPPC9, RELT, KLHL12, COMMD5, EFCAB6, NEK1, WRNIP1, VARS, CIC, GPD1L, ZNF852, PELP1, HOXA10, PER1, AUTS2, ZMPSTE24, WAC, CAPN7, FKTN, MKI67, EME1, FBL, WSB1, RLF, ARF4, FBXO31, RNPC3, LRP5, CALM1, RNF41
GO:0009101~glycoprotein biosynthetic process	0.0886309	MGAT1, FKTN, ARF4, CHST11, ALG8
GO:0051641~cellular localization	0.0886743	RAB2A, SYNRG, CHTOP, BACH2, EZH2, VPS52, G3BP2, CCT3, VPS33B, RAB3IP, MICALL1, GPD1L, TRAPPC9, DACT3, ARF4, KLHL12, CALM1, LRP5
GO:0006366~transcription from RNA polymerase II promoter	0.0887214	CHTOP, BACH2, EZH2, CIC, RLF, SENP1, PELP1, PRMT6, ARF4, HOXA10, PER1, AUTS2, BRD8, LRP5
GO:0019538~protein metabolic process	0.0954297	ABCF1, BACH2, NEK1, EZH2, TTLL4, MYLIP, ALG8, WDR82, VARS, GPD1L, PRMT6, AUTS2, PER1, ZMPSTE24, WAC, BRD8, CAPN7, FKTN, CHTOP, MRPL50, TRIM41, FBL, MGAT1, RLF, WSB1, SENP1, RELT, ARF4, FBXO31, KLHL12, RNF41, CALM1, LRP5
GO:0071704~organic substance metabolic process	0.0988562	ABCF1, ZNF487, BACH2, IGFBP7, EZH2, TTLL4, RBM6, MYLIP, CCT3, ALG8, WDR82, NDUFS6, PBXIP1, CHST11, PRMT6, BRD8, CHTOP, MRPL50, NDUFB10, TRIM41, CBR4, PFKM, MGAT1, SNRNP48, SENP1, TRAPPC9, RELT, KLHL12, COMMD5, ADSS, EFCAB6, NEK1, WRNIP1, VARS, CIC, GPD1L, ZNF852, CSAD, PELP1, HOXA10, PER1, AUTS2, ZMPSTE24, WAC, CAPN7, FKTN, ABHD15, MKI67, EME1, FBL, WSB1, RLF, ARF4, FBXO31, RNPC3, LRP5, CALM1, RN…
